# Supplementary material for: Pyroptosis-Related Gene Signature Predicts the Prognosis and Immune Infiltration in Neuroblastoma
Source: Front Genet. 2022 May 19;13:809587. doi: 10.3389/fgene.2022.809587 (PMC9162481; doi:10.3389/fgene.2022.809587)
Supplement: Supplementary file 2 [file Table2.XLSX]

## Sheet: myTable
Characteristic	level	Overall (mean ± sd or N(%))
N		498
Age(days)		758 ± 1031
AGE_Group	< 18 Months	300 (60.2)
	> 18 Months	198 (39.8)
Status	Live	393 (78.9)
	Death	105 (21.1)
Overall Survival(days)		2185.42 ± 1370.89
INSS_STAGE	1	121 (24.3)
	2	78 (15.7)
	3	63 (12.7)
	4	183 (36.7)
	4S	53 (10.6)
MYCN Status	NonAmplification	401 (80.5)
	Amplification	92 (18.5)
	Nodata	5 (1.0)
Tumor Progression	No	315 (63.3)
	Yes	183 (36.7)
Sex	Female	211 (42.4)
	Male	287 (57.6)
