# Supplementary material for: Pyroptosis-Related Gene Signature Predicts the Prognosis and Immune Infiltration in Neuroblastoma
Source: Front Genet. 2022 May 19;13:809587. doi: 10.3389/fgene.2022.809587 (PMC9162481; doi:10.3389/fgene.2022.809587)
Supplement: Supplementary file 4 [file Table3.XLSX]

## Sheet: pyr_KM_pvalue
GeneName	LogRank_Pvalue
IL18	3.44e-12
TNF	7.61e-11
NLRP3	2.08e-09
CASP9	1.39e-08
NOD2	5.47e-08
GSDMD	5.19e-07
GSDMB	2.39e-06
TIRAP	6.53e-06
CASP3	2.57e-05
PLCG1	4.87e-05
NLRP2	9.07e-05
NOD1	0.000108754
NLRC4	0.000135495
PRKACA	0.000136204
CASP1	0.00021229
NLRP1	0.000622123
PYCARD	0.00114661
CASP5	0.00223921
CASP4	0.00296259
NLRP6	0.00322091
IL6	0.00331048
